# Supplementary material for: Commonly available but highly effective protection against SARS-CoV-2 during gastrointestinal endoscopies
Source: PLoS One. 2021 Jul 23;16(7):e0254979. doi: 10.1371/journal.pone.0254979 (PMC8301622; doi:10.1371/journal.pone.0254979)
Supplement: S1 Table — The table shows quantities of released fluid particles from the working channel of the endoscope during our measurements (with and without the protective cover on endoscope control body). The measurement lasted 25 seconds, 2 images were evaluated in each second. All fluid particles of different sizes were then counted on each image. (XLSX) [file pone.0254979.s001.xlsx]

## Sheet: List1
Number of measurement (25 seconds measurement, 2 measurements each second)	1	2	3	4	5	6	7	8	9	10	11	12	13	14	15	16	17	18	19	20	21	22	23	24	25
Fluid particles without protecting cover	22;29	19;38	49;58	61;59	71;59	45;47	60;105	99;83	101;88	85;20	25;18	22;41	48;51	38;78	64;71	67;15	36;38	63;23	53;81	51;29	11;95	84;54	44;40	32;29	20;35
Fluid particles with protecting cover	0;0	0;0	0;0	0;0	0;0	0;0	0;0	0;0	0;0	0;0	0;0	0;0	0;0	0;0	0;0	0;0	0;0	0;0	0;0	0;0	0;0	0;0	0;0	0;0	0;0
