# Supplementary material for: Commonly available but highly effective protection against SARS-CoV-2 during gastrointestinal endoscopies
Source: PLoS One. 2021 Jul 23;16(7):e0254979. doi: 10.1371/journal.pone.0254979 (PMC8301622; doi:10.1371/journal.pone.0254979)
Supplement: S1 Data — (XLSX) [file pone.0254979.s002.xlsx]

## Sheet: List1
Number of measurement	1	2	3	4	5	6	7	8
Without protecting cover	22;29	19;38	49;58	61;59	71;59	45;47	60;105	99;83
With protecting cover	0;0	0;0	0;0	0;0	0;0	0;0	0;0	0;0
	9	10	11	12	13	14	15	16	17
	101;88	85;20	25;18	22;41	48;51	38;78	64;71	67;15	36;38
	0;0	0;0	0;0	0;0	0;0	0;0	0;0	0;0	0;0
	18	19	20	21	22	23	24	25
	63;23	53;81	51;29	11;95	84;54	44;40	32;29	20;35
	0;0	0;0	0;0	0;0	0;0	0;0	0;0	0;0
Number of measurement	1	2	3	4	5	6	7	8	9	10	11	12	13	14	15	16	17	18	19	20	21	22	23	24	25	26	27	28	29	30	31	32	33	34	35	36	37	38	39	40	41	42	43	44	45	46	47	48	49
Without protective cover	22	29	19	38	49	58	61	59	71	59	45	47	60	105	99	83	101	88	85	20	25	18	22	41	48	51	38	78	64	71	67	15	36	38	62	23	53	81	51	29	11	95	84	54	44	40	32	29	20
With protective cover	0	0	0	0	0	0	0	0	0	0	0	0	0	0	0	0	0	0	0	0	0	0	0	0	0	0	0	0	0	0	0	0	0	0	0	0	0	0	0	0	0	0	0	0	0	0	0	0	0
On average, particles per measurement over the entire measured area without a cover	51.1
On average, particles per measurement over the entire measured area with a cover	0
Real image area	2,7x2,7cm = 7,3cm2
Number of particles per cm2	7
Size range of observed fluid particles	0,03-0,7mm (30 000 - 700 000nm)
1 virion	50-200nm
Range of the number of virions according to the size range of the observed particles	300-7000 virions
[truncated: 1 more columns]
